# Supplementary material for: Sensitivity of cytology in liver tumor biopsy and its significance in the prompt clinical diagnosis of non‐hepatocellular carcinoma
Source: Cancer Med. 2023 Apr 16;12(11):12336–42. doi: 10.1002/cam4.5934 (PMC10278471; doi:10.1002/cam4.5934)
Supplement: Supplementary file 2 — Table S1. [file CAM4-12-12336-s002.xlsx]

## Sheet: Sup table1
Supplementary Table 1. Diagnosability of cytology in HCC classified according to its differentiation
	Conventional cytology		Rapid on-site cytology
Differentiation of HCC	Positive	Negative	Positive	Negative
Well	5	3	3	5
Moderately	14	0	14	0
Poorly	2	0	2	0
